# Supplementary material for: The carbon and water footprints of data centers and what this could mean for artificial intelligence
Source: Patterns (N Y). 2025 Dec 17;7(1):101430. doi: 10.1016/j.patter.2025.101430 (PMC12827721; doi:10.1016/j.patter.2025.101430)
Supplement: Data S1. — Supplemental data [file mmc1.xlsx]

## Sheet: 1. Data availability
	Summary
			Company (year of most recent environmental report publication) and reporting period
			Amazon (2025)	Apple (2025)	Baidu (2025)	ByteDance (N/A*)	CoreWeave (N/A*)	Google (2025)	Meta (2025)	Microsoft (2025)	Oracle (2025)	Tesla (2025)	Tencent (2025)
	Reporting metric	Reporting scope	CY 2024	FY 2024	CY 2024			CY 2024	CY 2024	FY 2024	CY 2023	CY 2024	CY 2024
	Electricity consumption	Total company	No	Yes	Yes	No	No	Yes	Yes	Yes	Yes	Yes	Yes
		Total data centers	No	Yes	No	No	No	Yes	Yes	No	No	No	No
		Individual data centers	No	Yes	No	No	No	No	Yes	No	No	No	No
		AI workloads	No	No	No	No	No	No	No	No	No	No	No
	Scope-2 emissions (location-based)	Total company	Yes	Yes	Yes	No	No	Yes	Yes	Yes	Yes	Yes	Yes
		Total data centers	No	No	No	No	No	No	Yes	No	No	No	No
		Individual data centers	No	No	No	No	No	No	Yes	No	No	No	No
		AI workloads	No	No	No	No	No	No	No	No	No	No	No
	Scope-2 emissions (market-based)	Total company	Yes	Yes	Yes	No	No	Yes	Yes	Yes	Yes	Yes	Yes
		Total data centers	No	Yes	No	No	No	No	Yes	No	No	No	No
		Individual data centers	No	Yes	No	No	No	No	Yes	No	No	No	No
		AI workloads	No	No	No	No	No	No	No	No	No	No	No
	Direct water consumption	Total company	No	Yes	Yes	No	No	Yes	Yes	Yes	Yes	No	Yes
		Total data centers	WUE only	No	WUE only	No	No	Yes	Yes	WUE only	No	No	No
		Individual data centers	No	No	No	No	No	Yes	No	No	No	No	No
		AI workloads	No	No	No	No	No	No	No	No	No	No	No
	Indirect water consumption	Total company	No	No	No	No	No	No	Yes	No	No	No	No
		Total data centers	No	No	No	No	No	No	No	No	No	No	No
		Individual data centers	No	No	No	No	No	No	No	No	No	No	No
		AI workloads	No	No	No	No	No	No	No	No	No	No	No
	Sources:
	Company scope:	https://doi.org/10.1016/j.joule.2024.07.018
	Environmental metrics:
	Reporting metric	Reporting scope	Amazon (2025)	Apple (2025)	Baidu (2025)	ByteDance (N/A*)	CoreWeave (N/A*)	Google (2025)	Meta (2025)	Microsoft (2025)	Oracle (2025)	Tesla (2025)	Tencent (2025)
	Electricity consumption	Total company	N/A	Page 99, https://www.apple.com/environment/pdf/Apple_Environmental_Progress_Report_2025.pdf	Page 81, https://esgs.cdn.bcebos.com/2025/04/28/a2/39a2aaa4f728f4e2d0aebaff346c045e.pdf	N/A	N/A	Page 107, https://www.gstatic.com/gumdrop/sustainability/google-2025-environmental-report.pdf	Page F, https://sustainability.atmeta.com/wp-content/uploads/2025/10/Meta_2025-Environmental-Data-Index.pdf	Page 6, https://cdn-dynmedia-1.microsoft.com/is/content/microsoftcorp/microsoft/msc/documents/presentations/CSR/2025-Microsoft-Environmental-Data-Fact-Sheet-PDF.pdf	Page 3, https://www.oracle.com/a/ocom/docs/social-impact-datasheet.pdf	Page 195 (non-renewable plus renewable), https://www.tesla.com/ns_videos/2024-extended-version-tesla-impact-report.pdf	Page 99, https://static.www.tencent.com/uploads/2025/04/08/00ef711d9596ce09344c0260b14cda7e.pdf
		Total data centers	N/A	Page 99, https://www.apple.com/environment/pdf/Apple_Environmental_Progress_Report_2025.pdf	N/A	N/A	N/A	Page 107, https://www.gstatic.com/gumdrop/sustainability/google-2025-environmental-report.pdf	Page F, https://sustainability.atmeta.com/wp-content/uploads/2025/10/Meta_2025-Environmental-Data-Index.pdf	N/A	N/A	N/A	N/A
		Individual data centers	N/A	Page 99, https://www.apple.com/environment/pdf/Apple_Environmental_Progress_Report_2025.pdf	N/A	N/A	N/A	N/A	Page F, https://sustainability.atmeta.com/wp-content/uploads/2025/10/Meta_2025-Environmental-Data-Index.pdf	N/A	N/A	N/A	N/A
		Data center average PUE	Page 7, https://sustainability.aboutamazon.com/2024-amazon-sustainability-report.pdf	N/A	Page 82, https://esgs.cdn.bcebos.com/2025/04/28/a2/39a2aaa4f728f4e2d0aebaff346c045e.pdf	N/A	N/A	Page 109, https://www.gstatic.com/gumdrop/sustainability/google-2025-environmental-report.pdf	Page H, https://sustainability.atmeta.com/wp-content/uploads/2025/10/Meta_2025-Environmental-Data-Index.pdf	https://datacenters.microsoft.com/sustainability/efficiency/	N/A	N/A	Page 99, https://static.www.tencent.com/uploads/2025/04/08/00ef711d9596ce09344c0260b14cda7e.pdf
		AI workloads	N/A	N/A	N/A	N/A	N/A	N/A	N/A	N/A	N/A	N/A	N/A
	Scope 2 emissions (location-based)	Total company	Page 3 (footnote), https://sustainability.aboutamazon.com/2024-ghg-verification-scope-1-2.pdf	Page 104, https://www.apple.com/environment/pdf/Apple_Environmental_Progress_Report_2025.pdf	Page 79, https://esgs.cdn.bcebos.com/2025/04/28/a2/39a2aaa4f728f4e2d0aebaff346c045e.pdf	N/A	N/A	Page 105, https://www.gstatic.com/gumdrop/sustainability/google-2025-environmental-report.pdf	Page D, https://sustainability.atmeta.com/wp-content/uploads/2025/10/Meta_2025-Environmental-Data-Index.pdf	Page 3, https://cdn-dynmedia-1.microsoft.com/is/content/microsoftcorp/microsoft/msc/documents/presentations/CSR/2025-Microsoft-Environmental-Data-Fact-Sheet-PDF.pdf	Page 3, https://www.oracle.com/a/ocom/docs/social-impact-datasheet.pdf	Page 103, https://www.tesla.com/ns_videos/2024-extended-version-tesla-impact-report.pdf	Page 99 (footnote), https://static.www.tencent.com/uploads/2025/04/08/00ef711d9596ce09344c0260b14cda7e.pdf
		Total data centers	N/A	N/A	N/A	N/A	N/A	N/A	Page D, https://sustainability.atmeta.com/wp-content/uploads/2025/10/Meta_2025-Environmental-Data-Index.pdf	N/A	N/A	N/A	N/A
		Individual data centers	N/A	N/A	N/A	N/A	N/A	N/A	Page D, https://sustainability.atmeta.com/wp-content/uploads/2025/10/Meta_2025-Environmental-Data-Index.pdf	N/A	N/A	N/A	N/A
		AI workloads	N/A	N/A	N/A	N/A	N/A	N/A	N/A	N/A	N/A	N/A	N/A
	Scope 2 emissions (market-based)	Total company	Page 50, https://sustainability.aboutamazon.com/2024-amazon-sustainability-report.pdf	Page 99, https://www.apple.com/environment/pdf/Apple_Environmental_Progress_Report_2025.pdf	Page 79, https://esgs.cdn.bcebos.com/2025/04/28/a2/39a2aaa4f728f4e2d0aebaff346c045e.pdf	N/A	N/A	Page 105, https://www.gstatic.com/gumdrop/sustainability/google-2025-environmental-report.pdf	Page D, https://sustainability.atmeta.com/wp-content/uploads/2025/10/Meta_2025-Environmental-Data-Index.pdf	Page 3, https://cdn-dynmedia-1.microsoft.com/is/content/microsoftcorp/microsoft/msc/documents/presentations/CSR/2025-Microsoft-Environmental-Data-Fact-Sheet-PDF.pdf	Page 3, https://www.oracle.com/a/ocom/docs/social-impact-datasheet.pdf	Page 103, https://www.tesla.com/ns_videos/2024-extended-version-tesla-impact-report.pdf	Page 99, https://static.www.tencent.com/uploads/2025/04/08/00ef711d9596ce09344c0260b14cda7e.pdf
		Total data centers	N/A	Page 99, https://www.apple.com/environment/pdf/Apple_Environmental_Progress_Report_2025.pdf	N/A	N/A	N/A	N/A	Page D, https://sustainability.atmeta.com/wp-content/uploads/2025/10/Meta_2025-Environmental-Data-Index.pdf	N/A	N/A	N/A	N/A
		Individual data centers	N/A	Page 99, https://www.apple.com/environment/pdf/Apple_Environmental_Progress_Report_2025.pdf	N/A	N/A	N/A	N/A	Page D, https://sustainability.atmeta.com/wp-content/uploads/2025/10/Meta_2025-Environmental-Data-Index.pdf	N/A	N/A	N/A	N/A
		AI workloads	N/A	N/A	N/A	N/A	N/A	N/A	N/A	N/A	N/A	N/A	N/A
	Direct water consumption	Total company	N/A	Page 104 (withdrawals minus discharge, reported in gallons), https://www.apple.com/environment/pdf/Apple_Environmental_Progress_Report_2025.pdf	Page 84 (withdrawals minus discharge), https://esgs.cdn.bcebos.com/2025/04/28/a2/39a2aaa4f728f4e2d0aebaff346c045e.pdf	N/A	N/A	Page 110 (reported in gallons), https://www.gstatic.com/gumdrop/sustainability/google-2025-environmental-report.pdf	Page K, https://sustainability.atmeta.com/wp-content/uploads/2025/10/Meta_2025-Environmental-Data-Index.pdf	Page 6, https://cdn-dynmedia-1.microsoft.com/is/content/microsoftcorp/microsoft/msc/documents/presentations/CSR/2025-Microsoft-Environmental-Data-Fact-Sheet-PDF.pdf	Page 3, https://www.oracle.com/a/ocom/docs/social-impact-datasheet.pdf	N/A	Page 99, https://static.www.tencent.com/uploads/2025/04/08/00ef711d9596ce09344c0260b14cda7e.pdf
		Total data centers	N/A	N/A	N/A	N/A	N/A	Page 110 (reported in gallons), https://www.gstatic.com/gumdrop/sustainability/google-2025-environmental-report.pdf	Page K, https://sustainability.atmeta.com/wp-content/uploads/2025/10/Meta_2025-Environmental-Data-Index.pdf	N/A	N/A	N/A	N/A
		Individual data centers	N/A	N/A	N/A	N/A	N/A	Page 110-111 (reported in gallons), https://www.gstatic.com/gumdrop/sustainability/google-2025-environmental-report.pdf	N/A	N/A	N/A	N/A	N/A
		Data center average WUE	Page 24, https://sustainability.aboutamazon.com/2024-amazon-sustainability-report.pdf	N/A	Page 82, https://esgs.cdn.bcebos.com/2025/04/28/a2/39a2aaa4f728f4e2d0aebaff346c045e.pdf	N/A	N/A	N/A	Page J, https://sustainability.atmeta.com/wp-content/uploads/2025/10/Meta_2025-Environmental-Data-Index.pdf	Page 36, https://cdn-dynmedia-1.microsoft.com/is/content/microsoftcorp/microsoft/msc/documents/presentations/CSR/2025-Microsoft-Environmental-Sustainability-Report.pdf	N/A	N/A	N/A
		AI workloads	N/A	N/A	N/A	N/A	N/A	N/A	N/A	N/A	N/A	N/A	N/A
	Indirect water consumption	Total company	N/A	N/A	N/A	N/A	N/A	N/A	Page L, https://sustainability.atmeta.com/wp-content/uploads/2025/10/Meta_2025-Environmental-Data-Index.pdf	N/A	N/A	N/A	N/A
		Total data centers	N/A	N/A	N/A	N/A	N/A	N/A	N/A	N/A	N/A	N/A	N/A
		Individual data centers	N/A	N/A	N/A	N/A	N/A	N/A	N/A	N/A	N/A	N/A	N/A
		AI workloads	N/A	N/A	N/A	N/A	N/A	N/A	N/A	N/A	N/A	N/A	N/A

## Sheet: 2. Environmental data
				Company (year of most recent environmental report publication) and reporting period
				Amazon (2025)	Apple (2025)	Baidu (2025)	Google (2025)	Meta (2025)	Microsoft (2025)	Oracle (2025)	Tesla (2025)	Tencent (2025)
	Reporting metric	Reporting scope	Unit	CY 2024	FY 2024	CY 2024	CY 2024	CY 2024	FY 2024	CY 2023	CY 2024	CY 2024
	Electricity consumption	Total company	MWh	-	3776000	1.20735e+06	32106200	18423634	29829540	3623170	2.35505e+06	6.42961e+06
		Total data centers	MWh	-	2515000	-	30825600	18061781	-	-	-	-
	Scope-2 emissions (location-based)	Total company	tCO2	17760000	1224500	777439	11283200	5967348	9955368	1149400	754000	3.64209e+06
		Total data centers	tCO2	-	-	-	-	5862615	-	-	-	-
	Implied carbon intensity	Total company	tCO2/MWh	-	0.324285	0.643922	0.351434	0.323896	0.333742	0.317236	0.320164	0.566457
		Data centers only	tCO2/MWh	-	-	-	-	0.324587	-	-	-	-
				Company (year of most recent environmental report publication) and reporting period
				Amazon (2025)	Apple (2025)	Baidu (2025)	Google (2025)	Meta (2025)	Microsoft (2025)	Oracle (2025)	Tesla (2025)	Tencent (2025)
	Reporting metric	Reporting scope	Unit	CY 2024	FY 2024	CY 2024	CY 2024	CY 2024	FY 2024	CY 2023	CY 2024	CY 2024
	Electricity consumption	Total company	MWh	-	3776000	1.14503e+06	32106200	18423634	29829540	3623170	2.35505e+06	6.42961e+06
		Total data centers	MWh	-	2515000	-	30825600	18061781	-	-	-	-
		Data center average PUE		1.15	-	1.2	1.09	1.08	1.16	-	-	1.289
	Direct water consumption	Total company	m3	-	3.40687e+06	1.46513e+06	3.07943e+07	3123000	5807000	866069	-	1.03706e+07
		Total data centers	m3	-	-	-	2.9477e+07	2974000	-	-	-	-
		Data center average WUE	m3/MWh	0.15	-	1.61	-	0.19	0.3	-	-	-
	Indirect water consumption	Total company	m3	-	-	-	-	72207000	-	-	-	-
		Total data centers	m3	-	-	-	-	-	-	-	-	-
	Implied water intensity	Total company (direct)	m3/MWh	-	0.902243	1.27956	0.95914	0.169511	0.194673	0.239036	-	1.61294
		Total company (indirect)	m3/MWh	-	-	-	-	3.91926	-	-	-	-
	Sources:	Sheet 1: Data availability
	Companies disclosing both total electricity consumption and location-based scope 2 emissions:
	Total electricity consumption:	9.77505e+07	MWh
	Total scope 2 emissions:	3.47533e+07	tCO2
	Carbon intensity factor:	355.531	gCO2/kWh
	Companies disclosing both total electricity consumption and direct water consumption:
	Total electricity consumption:	9.53332e+07	MWh
	Direct water consumption:	5.5833e+07	m3
	Water intensity factor:	0.585662	m3/MWh

## Sheet: 3. US data centers impacts 2023
	Environmental impact of individual data centers in the United States of selected companies in 2023
	Note: local power grid carbon and water intensities obtained from https://waterimpacttool.lbl.gov/ using 2023/12, 24-hour, 7-days
	Mininum L/kWh	0.68
	Maximum L/kWh	11.98
	Mininum tCO2/MWh	0.17
	Maximum tCO2/MWh	0.46
	Apple US data centers:
	Location	Reported electricity consumption (MWh)	Grid tCO2/MWh	Grid L/kWh	Scope 2 CO2 (tCO2)	Embedded water (m3)
	Maiden, NC	453000	0.27	11.98	122310	5426940
	Mesa, AZ	488000	0.21	2.84	102480	1385920
	Prineville, OR	269000	0.36	10.69	96840	2875610
	Reno, NV	440000	0.34	7.46	149600	3282400
	Total	1650000	0.285594	7.86113	471230	12970870
	Source:	https://www.apple.com/environment/pdf/Apple_Environmental_Progress_Report_2024.pdf
	Meta US data centers:
	Location	Reported electricity consumption (MWh)	Grid tCO2/MWh	Grid L/kWh	Scope 2 CO2 (tCO2)	Embedded water (m3)
	Altoona (IA)	1243306	0.35	1.74	435157	2.16335e+06
	DeKalb (IL)	138965	0.35	1.74	48637.8	241799
	Eagle Mountain (UT)	787740	0.2	1.25	157548	984675
	Forest City (NC)	507068	0.46	3.21	233251	1.62769e+06
	Fort Worth (TX)	1029570	0.31	0.68	319167	700108
	Gallatin (TN)	116520	0.46	3.21	53599.2	374029
	Henrico (VA)	805061	0.35	1.74	281771	1.40081e+06
	Huntsville (AL)	614198	0.25	2.8	153550	1.71975e+06
	Los Lunas (NM)	1110100	0.27	0.74	299727	821474
	New Albany (OH)	793063	0.46	3.21	364809	2.54573e+06
	Prineville (OR)	1375321	0.37	11.3	508869	1.55411e+07
	Sarpy (NE)	1148091	0.39	2.77	447755	3.18021e+06
	Stanton Springs (GA)	968565	0.38	6.08	368055	5.88888e+06
	Total	10637568	0.345182	3.49607	3.6719e+06	3.71896e+07
	Source: https://sustainability.atmeta.com/wp-content/uploads/2024/08/Meta-2024-Sustainability-Report.pdf
	Google US data centers:											Combined table for main body text:
	Location	Reported water consumption (m3)	Assumed WUE	Assumed PUE	Estimated electricity consumption (MHh)	Grid tCO2/MWh	Grid L/kWh	Scope 2 CO2 (tCO2)	Embedded water (m3)			Company	Location	Reported electricity consumption (MWh)	Grid tCO2/MWh	Grid L/kWh	Scope 2 CO2 (tCO2)	Embedded water (m3)
	Ashburn, VA	206683	1.04231	1.1	218122	0.35	1.74	76342.8	379533			Apple	Maiden, NC	453000	0.27	11.98	122310	5426940
	Berkeley County, SC	2.88978e+06	1.04231	1.1	3.04972e+06	0.35	1.74	1.0674e+06	5.30651e+06			Apple	Mesa, AZ	488000	0.21	2.84	102480	1385920
	Council Bluffs, IA	3.71008e+06	1.04231	1.1	3.91542e+06	0.46	3.21	1.80109e+06	1.25685e+07			Apple	Prineville, OR	269000	0.36	10.69	96840	2875610
	The Dalles, OR	1.14471e+06	1.04231	1.1	1.20806e+06	0.37	11.3	446983	1.36511e+07			Apple	Reno, NV	440000	0.34	7.46	149600	3282400
	Douglas County, GA	1.30824e+06	1.04231	1.1	1.38064e+06	0.46	3.21	635096	4.43186e+06			Apple	Total	1650000	0.285594	7.86113	471230	12970870
	Henderson, NV	601123	1.04231	1.1	634393	0.31	0.68	196662	431387			Meta	Altoona (IA)	1243306	0.35	1.74	435157	2.16335e+06
	Jackson County, AL	538286	1.04231	1.1	568077	0.31	0.68	176104	386292			Meta	DeKalb (IL)	138965	0.35	1.74	48637.8	241799
	Lancaster, OH	29147.7	1.04231	1.1	30760.8	0.35	1.74	10766.3	53523.9			Meta	Eagle Mountain (UT)	787740	0.2	1.25	157548	984675
	Leesburg, VA	655633	1.04231	1.1	691919	0.35	1.74	242172	1.20394e+06			Meta	Forest City (NC)	507068	0.46	3.21	233251	1.62769e+06
	Lenoir, NC	1.27493e+06	1.04231	1.1	1.34549e+06	0.17	3.67	228733	4.93794e+06			Meta	Fort Worth (TX)	1029570	0.31	0.68	319167	700108
	Lockbourne, OH	88200.1	1.04231	1.1	93081.5	0.35	1.74	32578.5	161962			Meta	Gallatin (TN)	116520	0.46	3.21	53599.2	374029
	Mayes County, OK	3.08549e+06	1.04231	1.1	3.25626e+06	0.39	2.77	1.26994e+06	9.01983e+06			Meta	Henrico (VA)	805061	0.35	1.74	281771	1.40081e+06
	Midlothian, TX	514059	1.04231	1.1	542509	0.35	1.74	189878	943966			Meta	Huntsville (AL)	614198	0.25	2.8	153550	1.71975e+06
	Montgomery County, TN	1.09247e+06	1.04231	1.1	1.15293e+06	0.31	0.68	357409	783994			Meta	Los Lunas (NM)	1110100	0.27	0.74	299727	821474
	New Albany, OH	481126	1.04231	1.1	507754	0.46	3.21	233567	1.62989e+06			Meta	New Albany (OH)	793063	0.46	3.21	364809	2.54573e+06
	Papillion, NE	509895	1.04231	1.1	538115	0.39	2.77	209865	1.49058e+06			Meta	Prineville (OR)	1375321	0.37	11.3	508869	1.55411e+07
	Sterling, VA	210469	1.04231	1.1	222117	0.31	0.68	68856.4	151040			Meta	Sarpy (NE)	1148091	0.39	2.77	447755	3.18021e+06
	Storey County, NV	757.082	1.04231	1.1	798.983	0.35	7.63	279.644	6096.24			Meta	Stanton Springs (GA)	968565	0.38	6.08	368055	5.88888e+06
	Total	1.83411e+07	1.04231	1.1	1.93562e+07	0.374233	2.97259	7.24372e+06	5.75379e+07			Meta	Total	10637568	0.345182	3.49607	3.6719e+06	3.71896e+07
	Source: https://www.gstatic.com/gumdrop/sustainability/google-2024-environmental-report.pdf
	Combined water intensity
	Total embedded water	1.07698e+08
	Total electricity consumption	3.16437e+07
	Water intensity	3.40347
	Excluding Google
	Total embedded water	5.01605e+07
	Total electricity consumption	12287568
	Water intensity	4.08222

## Sheet: 4. AI carbon & water footprint
	AI potential carbon and water footprint
	Electricity consumption in 2025
	Power demand
	End of 2024	9.4	GW
	End of 2025	23	GW
	Source: https://doi.org/10.1016/j.joule.2025.101961
	Annual consumption
	Min	82.344	TWh
	Max	201.48	TWh
	Note: includes cooling
	Carbon emissions
	Carbon intensity	395.65	gCO2/kWh (based on IEA data discussed in the main text)
	Min CO2	32.5794	million tons
	Max CO2	79.7156	million tons
	Direct water consumption
	WUE	0.56	L/kWh (based on IEA data discussed in the main text)
	PUE	1.43	(based on IEA data discussed in the main text)
	Min direct water	32.2466	billion liters
	Max direct water	78.9013	billion liters
	Indirect water consumption
	Water intensity	3.40347	L/kWh
	Min indirect water	280.255	billion liters
	Max indirect water	685.731	billion liters
	Total water consumption
	Min total	312.502	billion liters
	Max total	764.632	billion liters
